# Supplementary material for: The complex interplay between psychological factors and sports performance: A systematic review and meta-analysis
Source: PLoS One. 2025 Aug 26;20(8):e0330862. doi: 10.1371/journal.pone.0330862 (PMC12380335; doi:10.1371/journal.pone.0330862)
Supplement: S2 File — (XLSX) [file pone.0330862.s002.xlsx]

## Sheet: Sayfa1
Authours (Year)	IDV	Study Title	Country	N	r	Gender	Elite-Non Elite	Team-Individual	Research Design	Extraction Date	Data Extractor	Handling missing data	Inclusion in the research
Lourenço et al.(2022)	Motivation	Predicting perceived sport performance via self-determination theory	Portugal	447	.43	3	3	3	1	30 June 2024	MA		Y
Rumpf, et al. (2014).	Motivation	Training profiles and motivation of male and female youth soccer players	Germany	1075	.85	3	1	1	1	16 June 2024	MKA		Y
Olmedilla et al. (2018)	Motivation	Psychological profiling of triathlon and road cycling athletes	Spain	129	.82	3	3	2	1	27 July 2024	MA		Y
Bochaver et al. (2023)	Motivation	Authenticity and mental toughness in athletes: an empirical model	Russia	355	.34	1	1	3	1	13 July 2024	MA		Y
Guinoubi et al. (2023).	Motivation	Challenge–skills balance in international junior elite tennis players	Tunisia	114	.46	3	2	2	1	28 July 2024	MA		Y
Granero-Gallegos et al. (2017)	Motivation	Importance of the motivational climate in goal, enjoyment, and the causes of success in handball players	Spain	159	.91	3	1	1	1	20 July 2024	MKA		Y
Mojtahe & Burrichter (2023)	Motivation	Exploring the impact of information technology on motivation and performance in sports: a psychological perspective	Kyrgyzstan	-	-	-	-	-	-	14 July 2024	MA		EFS
Ruiz-Esteban et al. (2020).	Motivation	Female soccer players' psychological profile: differences between professional and amateur players	Spain	134	.36	2	1	1	1	16 June 2024	MKA		Y
Wijayanti et al. (2024).	Motivation	The influence of coaches' behavior on achievement motivation and performance of riau athletes	Indonesia	121	.44	3	1	2	1	21 July 2024	MA		Y												Excluded studies with exclusion reasons
Wibowo, et al. (2024).	Motivation	The effect of self-efficacy, social support, and achievement motivation on archery athlete's performance	Indonesia	250	.30	3	2	2	1	28 July 2024	MA		Y				Gender	Elite-Non Elite	Team-İndividual	Research Design	Inclusion in the research		Excluded from the study with reasons STROBE Criteria		Authors (Year)	Citations	PR	Items Strengthening the Reporting of Observational Studies in Epidemiology (STROBE) Statement
Wolska et al. (2019)	Motivation	The specificity of motivations in different combat sports and different lengths of the sports career	Poland	-	-	-	-	-	-	06 July 2024	MKA		EFS				1-Male	1- Elit	1- Team	1- Survey	Y- Yes		Yes (Y) = Available; Partly (P) = Partly available; No (N) = Not available.					1	2	3	4	5	6	7	8	9	10	11	12	13	14	15
Knoblochova et al. (2021)	Motivation	Achievement goal orientations, sport motivation and competitive performance in beach volleyball players	Czech Republic	128	.25	3	2	1	2	07 July 2024	MA		Y				2-Female	2- Non Elite	2- İndividual	2- Mixed	EFS- Excluded from the study		PR: Peer-reviewed		Mojtahe & Burrichter (2023)	0	P	N	Y	P	P	N	P	P	N	P	P	N	P	P	N	N
Brozovich-Neyra et al. (2024).	Motivation	Sport psychological characteristics and resilience in a group of surfers from lima	Spain	200	.89	3	1	2	1	21 July 2024	MA		Y				3- Both	3- Both	3- Both				R1:State specific objectives		Wolska et al. (2019)	9	Y	N	N	P	Y	N	P	N	Y	P	N	N	P	P	N	N
Kaplanova, A. (2024).	Motivation	Psychological readiness of football players for the match and its connection with self-esteem and competitive anxiety	Slovakia	114	0.09	1	2	1	1	22 June 2024	MKA		Y										R2: State pre-specified hypotheses		Dragos (2014)	32	Y	N	N	N	P	N	P	N	Y	P	P	N	P	P	Y	P
Neldi et al. (2023).	Motivation	Physical and psychological conditions in kayaking: strength, flexibility, and motivation	Indonesia	17	.93	1	2	2	2	29 June 2024	MA		Y										R3: Present key elements of study design early in the paper		Eloirdi et al. (2018)	3	Y	N	P	P	P	N	N	P	N	N	P	N	P	P	N	N
Dragos (2014)	Motivation	Study regarding the role of motivation in the sport performance activities	Romania	-	-	-	-	-	-	14 July 2024	MA		EFS										R4: Describe the setting; locations, and relevant dates		Gillet & Vallerand (2016)	7	Y	N	N	P	N	P	N	P	P	P	P	N	P	N	P	P
Quintero-Ovalle et al.(2023).	Motivation	Relationship between psychological characteristics associated with sports performance, with sociodemographic and sports variables, ın a sample of Colombian athletes	Colombia	317	.14	3	1	3	1	14 July 2024	MA		Y										R5: Give the eligibility criteria, and the sources and methods of selection of participants		Simić (2023)	0	Y	N	Y	Y	P	P	P	P	N	P	P	N	P	P	N	N
Kargapolova et al. (2022)	Motivation	Leadership potential of individual-sports athletes	Russia	168	.31	3	1	2	1	22 June 2024	MA		Y										R6: Describe all variables and how there were measured		Terrón & Jiménez (2023)	0	Y	N	Y	P	P	P	P	Y	N	P	P	N	P	P	N	N
Benítez-Sillero et al. (2021).	Motivation	Determining factors of psychological performance and differences among age categories in youth football players	Spain	118	.41	1	1	1	1	23 June 2024	MKA		Y										R7:Describe any efforts to address potential sources of bias		Garit et al. (2021)	32	Y	N	P	P	P	P	P	N	P	P	Y	P	P	Y	N	N
Almagro et al. (2020).	Motivation	Perceived performance, intrinsic motivation and adherence in athletes	Spain	339	.35	3	1	3	1	27 July 2024	MA		Y										R8: Explain how the study size was arrived at		Bunuel et al. (2022)	0	Y	N	N	Y	P	P	P	P	N	P	P	N	Y	N	N	N
Eloirdi et al. (2018)	Motivation	The commitment: a determinant basic mental skill in student's performance in physical education and sport	Morocco	-	-	-	-	-	-	20 July 2024	MKA		EFS										R9: Explain how quantitative variables were handled in the analyses		Barbosa et al. (2023)	1	Y	N	Y	P	P	P	P	P	P	N	P	N	Y	Y	N	N
Javed et al. (2020).	Motivation	Psychological implications in the coaching context: the mediating role of motivational intensity and team cohesion in elite sport performance	Pakıstan	510	.41	3	1	2	2	29 June 2024	MKA		Y										R10: Describe all statistical methods, including those used to control for confounding
de Oliveira Castro et al. (2020)	Motivation	Association between motivation and decision-making in under-18 male volleyball players	Brazil	92	.40	2	2	1	2	23 June 2024	MA		Y										R11:Explain how missing data points were addressed
Gillet & Vallerand (2016)	Motivation	Examining the roles of work autonomous and controlled motivations on satisfaction and anxiety as a function of role ambiguity	Canada	-	-	-	-	-	-	14 July 2024	MKA		EFS										R12:Give characteristics of study participants (e.g., demographic, clinical, social);
Espada & Fradejas (2019)	Motivation	Evaluation of anxiety control in school-age sports	Spain	816	.28	3	1	3	1	29 June 2024	MA		Y										R13: Report numbers of outcome events or summary measures
Reed et al. (2015)	Motivation	Intrinsic motivation predicting performance satisfaction in athletes: further psychometric evaluations of the sport motivation scale-6	Poland	197	.18		2	2	1	29 June 2024	MKA		Y										R14:Discuss limitations of the study, taking into account sources of potential bias or imprecision
Hartoto et al. (2023)	Motivation	The role of self-monitoring and self-efficacy on the athletes' motivation and performance: evidence from athlete training institutions in Indonesia.	Indonesia	295	.138	3	1	2	1	13 July 2024	MKA		Y										R15:Discuss the generalisability (external validity) of the study result
Ihsan et al. (2022)	Motivation	The effect of limb muscle explosive power, flexibility, and achievement motivation on sickle kick performance in pencak sılat learning	Indonesia	30	.312	1	2	2	1	27 July 2024	MA		Y
Knoblochova et al. (2021).	Motivation	Achievement goal orientations, sport motivation and competitive performance in beach volleyball players	Czech Republic	128	.255	3	1	1	1	27 July 2024	MA		Y
Nuț et al. (2017).	Motivation	Study on analysis the emotion regulation mechanisms responsible for improvement of sport performance in artistic gymnastics	Romania	58	.745	3	2	2	1	14 July 2024	MKA		Y
Koka et al. (2020)	Motivation	The role of perceived coaching behaviors on sport performance among female aesthetic group gymnasts	Estonia	128	.37	3	1	2	1	16 June 2024	MKA		Y
Behzadnia et al. (2018)	Motivation	Associations between students' perceptions of physical education teachers' interpersonal styles and students' wellness, knowledge, performance, and intentions to persist at physical activity: a self-determination theory approach	Iran	140	.22	3	1	2	1	16 June 2024	MKA		Y
Bingöl & Yıldız (2021)	Motivation	An empirical investigation of the relationships between motivation and athlete performance mediated by self-talk: evidence from combat sports	Turkey	325	.245	3	1	2	1	16 June 2024	MKA		Y
Aizava et al. (2023)	Self-Efficacy	Association of self-efficacy and mental toughness with sport performance in Brazilian futsal athletes	Brazil	77	.30	1	2	1	1	27 July 2024	MKA		Y
Simić (2023)	Self-Efficacy	Goal-setting interventions in sports: public goal monitoring improves swimmers' motivation and performance	Bosnia and Herzegovina	-	-	-	-	-	-	29 June 2024	MKA		EFS
Baretta et al. (2017)	Self-Efficacy	Understanding performance in risky sport: the role of self-efficacy beliefs and sensation seeking in competitive freediving	Italy	129	.27	3	1	2	1	27 July 2024	MA		Y
Raman & Rajaraman (2023)	Self-Efficacy	Self-efficacy assessment hinders improvement on a deliberate cricket bowling practice task	India	42	.41	3	1	1	2	27 July 2024	MA		Y
LaForge-MacKenzie & Sullivan (2014)	Self-Efficacy	The relationship between self-efficacy and performance within a continuous educational gymnastics’ routine	Canada	47	.34	3	3	3	2	20 July 2024	MA		Y
Beattie et al. (2017)	Self-Efficacy	The moderating role of narcissism on the reciprocal relationship between self-efficacy and performance	United Kingdom	87	.40	3	1	2	2	06 July 2024	MA		Y
Lee et al. (2021)	Self-Efficacy	The effect of modeling on self-efficacy and flow state of adolescent athletes through role models	South Korea	187	.404	3	3	3	1	14 July 2024	MKA		Y
Blecharz et al. (2014)	Self-Efficacy	Predicting performance and performance satisfaction: mindfulness and beliefs about the ability to deal with social barriers in sport	Germany	30	.35	1	2	1	2	23 June 2024	MA		Y
Bosma & Van Yperen (2020)	Self-Efficacy	A quantitative study of the impact of functional classification on competitive anxiety and performance among wheelchair basketball athletes	Netherlands	141	.15	3	1	1	1	17 June 2024	MA		Y
Rouquette et al. (2021)	Self-Efficacy	The influence of perceived parental responsiveness on athletes’ goal accomplishment, trait cognitive sport anxiety, and thriving: a semi-longitudinal study	France	205	.360	3	1	1	1	05 July 2024	MA		Y
Hartoto et al. (2023)	Self-Efficacy	The role of self-monitoring and self-efficacy on the athletes' motivation and performance: evidence from athlete training institutions in Indonesia	Indonesia	295	.254	3	1	2	1	31 July 2024	MA		Y
Pandey & Khusboo (2024)	Self-Efficacy	The odyssey of women empowerment through sports performance: a mixed method approach	India	207	.358	3	1	2	1	21 June 2024	MKA		Y
Wang et al. (2022)	Self-Efficacy	The relationship among gameplay self-efficacy, competition anxiety, and the performance of esports players	Taiwan	232	.13	1	1	2	1	27 June 2024	MKA		Y
Teques et al. (2019).	Self-Efficacy	Perceptions of parenting practices and psychological variables of elite and sub-elite youth athletes	Portugal	845	.00	3	3	1	1	24 July 2024	MA		Y
Wibowo et al. (2024)	Self-Efficacy	The effect of self-efficacy, social support, and achievement motivation on archery athlete’s performance	Indonesia	250	.278	3	2	2	1	05 July 2024	MKA		Y
van Raalte & Posteher (2019)	Self-Efficacy	Examining social support, self-efficacy, stress, and performance, in us division ı collegiate student-athletes’ academic and athletic lives.	USA	459	0.51	3	1	3	1	04 July 2024	MA		Y
Estevan et al. (2014)	Self-Efficacy	Self-efficacy and performance of the roundhouse kick in taekwondo.	Spain	50	0.97	3	2	2	2	15 July 2024	MA		Y
Molina et al. (2017)	Self Confidence	Fear of negative evaluation and self-esteem as predictors of sport performance: the mediational role of anxiety and self-confidence states	Spain	100	0.73	3	1	2	1	22 July 2024	MA		Y
Zsheliaskova-Koynova (2017).	Self Confidence	Relationship between psychological characteristics and sport performance in orienteering	Bulgaria	35	0.489	3	1	2	1	01 July 2024	MA	Requested via Researchgate and contact e-mail	Y
Castillo-Rodríguez et al. (2023).	Self Confidence	Cause-effect: the relationship between role and experience with psychological and physical responses in the competition context in soccer referees	Spain	27	0.404	3	1	1	2	19 June 2024	MKA		Y
Pettersen et al (2023).	Self Confidence	Beyond physical ability—predicting women’s football performance from psychological factors	Norway	156	0.19	2	3	1	2	18 July 2024	MKA		Y
Ahmad et al. (2023)	Self Confidence	Anxiety status of junior archers in covıd-19 during training isolation period towards the shooting performance	Malaysia	32	0.36	3	2	2	2	19 June 2024	MA		Y
Nassib et al.(2022)	Self Confidence	Immediate effect of mental simulation on self-confidence and performance when performing standing salto backwards ın gymnasts	Tunusia	18	-.759	3	2	2	2	22 July 2024	MKA		Y
Znazen et al. (2017)	Self Confidence	Mental skills comparison between elite sprint and endurance track and field runners according to their genetic polymorphism: a pilot study.	Tunusia	40	0.77	3	2	2	2	11 July 2024	MKA		Y
Fabbricatore et al. (2023)	Self Confidence	Component-based structural equation modeling for the assessment of psycho-social aspects and performance of athletes: measurement and evaluation of swimmers	Italia	161	.600	3	1	2	1	25 June 2024	MA		Y
Brace et al. (2020)	Self Confidence	Mental toughness and self-efficacy of elite ultra-marathon runners	Australia	56	-0.252	3	2	2	1	26 July 2024	MA		Y
Zarić et al. (2021)	Self Confidence	Association of mental toughness with competitive success of young female basketball players.	Serbia	38	.341	2	1	1	1	25 June 2024	MKA		Y
Terrón & Jiménez (2023)	Self Confidence	Precompetitive anxiety and psychological skills in sports performance	Spain	-	-	-	-	-	-	16 July 2024	MKA		EFS
Laborde et al. (2014)	Self Confidence	The role of trait emotional intelligence in emotion regulation and performance under pressure	Germany	28	.33	3	1	2	2	01 July 2024	MKA		Y
Di Corrado et al. (2014)	Self Confidence	Attentional focus and mental skills in senior and junior professional rugby union players.	Italia	47	.080	3	1	3	1	15 July 2024	MKA		Y
Malanov & Subaeva (2021)	Goal Setting	Motivation, will, goal setting and the growth of sportsmanship of middle and long distance runners	Russia	41	0.346	2	2	2	2	31 July 2024	MKA		Y
Lehner & Schuster (2023)	Goal Setting	Examining the effects of goal setting and feedback on motivation and performance in sport	France	50	0.406	3	1	1	1	08 July 2024	MA		Y
Iwasaki et al. (2017)	Goal Setting	Exercise self-efficacy as a mediator between goal-setting and physical activity: developing the workplace as a setting for promoting physical activity	Japan	281	0.159	3	3	3	1	18 July 2024	MA		Y
Znazen et al. (2016).	Goal Setting	Mental skills comparison between elite sprint and endurance track and field runners according to their genetic polymorphism: a pilot study.	Tunusia	40	0.57	3	2	2	1	28 June 2024	MA		Y
Fabbricatore et al. (2023)	Goal Setting	Component-based structural equation modeling for the assessment of psycho-social aspects and performance of athletes: measurement and evaluation of swimmers	Italia	161	0.753	3	1	2	1	04 July 2024	MKA		Y
Di Corrado et al. (2014)	Goal Setting	Attentional focus and mental skills in senior and junior professional rugby union players.	Italia	47	0.164	3	1	3	1	01 August 2024	MKA		Y
Wang et al. (2022)	Attention	Effect of cognitive reappraisal on archery performance of elite athletes: the mediating effects of sport-confidence and attention.	China	61	.344	1	1	2	1	11 July 2024	MA		Y
Garit et al. (2021)	Attention	Relationship between psychological variables and sports injuries in baseball pitchers	Cuba	-	-	-	-	-	-	30 July 2024	MKA		EFS
Firmansyah et al. (2024)	Attention	A balancing act in sports: how cognitive skills contribute to better gymnastic performance	Indonesia	37	.351	2	1	2	1	25 July 2024	MKA		Y
Wu et al. (2021)	Attention	Relationship between mindfulness, psychological skills, and mental toughness in college athletes	Taiwan	101	.20	3	1	2	1	02 July 2024	MKA		Y
Glavaš, D. (2020).	Attention	Basic cognitive abilities relevant to male adolescents’ soccer performance	Croatia	46	-.09	1	1	1	1	04 July 2024	MA		Y
Coman, P. (2015).	Stress Management	Psychological aspects of the competition training in performance sport–correlational study.	Romania	23	.357	1	2	1	1	05 July 2024	MA		Y
Mitić et al. (2020)	Stress Management	Sports performance as a moderator of the relationship between coping strategy and emotional intelligence.	Serbia	340	.10	3	1	3	1	03 July 2024	MKA		Y
Pété et al. (2023)	Stress Management	The winding road to the Tokyo Olympics: a dynamic approach to the relationships between stress appraisal, coping, performance, and burnout among an artistic swimming team.	France	15	.28	1	2	2	1	19 June 2024	MA	Requested via Researchgate and contact e-mail	Y
Laborde et al. (2014)	Stress Management	Validity of the trait emotional intelligence questionnaire in sports and its links with performance satisfaction.	Germany	973	.31	3	1	3	1	20 June 2024	MKA		Y
Moen et al. (2016)	Anxiety	The effects of attention training techniques on stress and performance in sports.	Norway	57	-.36	3	2	3	2	17 July 2024	MA		Y
Daly et al. (2023)	Anxiety	Analysis of relationships between emotional components and athletic performance.	Tunusia	50	-.817	3	3	1	1	16 July 2024	MA		Y
Lee et al. (2022)	Anxiety	Effects of psychological capital and sport anxiety on sport performance in collegiate judo athletes.	Taiwan	106	-.371	3	2	2	1	09 July 2024	MKA		Y
Laborde et al. (2014).	Anxiety	The role of trait emotional intelligence in emotion regulation and performance under pressure	Germany	28	.19	3	1	2	2	21 June 2024	MA		Y
Ahmad et al. (2023)	Anxiety	Anxiety status of junior archers in covıd-19 during training isolation period towards the shooting performance	Malaysia	32	0.31	3	2	2	2	25 June 2024	MA		Y
Fabbricatore et al. (2023)	Openness to experience	Component-based structural equation modeling for the assessment of psycho-social aspects and performance of athletes: measurement and evaluation of swimmers	Italia	161	0.363	3	1	2	1	17 July 2024	MA		Y
Klatt et al. (2021)	Openness to experience	fear of negative evaluation and self-esteem as predictors of sport performance: the mediational role of anxiety and self-confidence states	Germany	82	0.03	3	2	1	1	05 July 2024	MKA		Y
Piepiora (2024)	Openness to experience	Personality traits and sporting level of athletes.	Poland	83	0.030	3	1	2	1	25 July 2024	MKA		Y
Khan et al. (2016)	Openness to experience	Using the ‘big-five’for assessing personality traits of the champions: an insinuation for the sports industry.	Pakistan	135	0.732	3	1	1	1	01 August 2024	MKA		Y
Gorelová & Halama (2024)	Openness to experience	Big five personality correlates of woman basketball players' efficiency.	Slovakia	81	0.11	2	2	1	1	20 June 2024	MKA		Y
Zar et al. (2022)	Neuroticism	Investigating the relationship between big five personality traits and sports performance among disabled athletes.	Iran	376	0.156	3	1	1	1	05 July 2024	MA		Y
Fabbricatore et al. (2023)	Neuroticism	Component-based structural equation modeling for the assessment of psycho-social aspects and performance of athletes: measurement and evaluation of swimmers	Italia	161	0.193	3	1	2	1	09 July 2024	MA		Y
Kalinowski et al. (2020)	Neuroticism	Mediational role of coping with stress in relationship between personality and effectiveness of performance of soccer players.	Poland	122	-.033	1	1	1	1	20 June 2024	MA		Y
Klatt et al.(2021)	Neuroticism	Personality traits and emotion regulation styles of elite beach volleyball dyads: examination of intra-team differences, performance and satisfaction levels.	Germany	82	-.018	3	2	1	1	01 August 2024	MA		Y
Kim et al. (2020)	Neuroticism	Research of personality preparedness for sports performance in young footballers.	Ethiopia	51	-.338	1	2	1	1	03 July 2024	MKA		Y
Piepiora (2024)	Neuroticism	Personality traits and sporting level of athletes.	Poland	83	-.654	3	1	2	1	16 July 2024	MA		Y
Khan et al. (2016).	Neuroticism	Using the ‘big-five’for assessing personality traits of the champions: an insinuation for the sports industry.	Pakistan	135	0.793	3	1	1	1	01 August 2024	MA		Y
Gorelová & Halama (2024)	Neuroticism	Big five personality correlates of woman basketball players' efficiency.	Slovakia	81	-.25	2	2	1	1	29 July 2024	MA		Y
Tomczak et al. (2024).	Neuroticism	Hope for success as a mediator between big five personality traits and achievement goal orientation among high performance and recreational athletes.	Poland	289	0.33	3	1	3	1	19 June 2024	MA		Y
Fabbricatore et al. (2023)	Agreeableness	Component-based structural equation modeling for the assessment of psycho-social aspects and performance of athletes: measurement and evaluation of swimmers	Italia	161	0.181	3	1	2	1	09 July 2024	MA		Y
Kim et al. (2020)	Agreeableness	Research of personality preparedness for sports performance in young footballers.	Ethiopia	51	.380	1	2	1	1	08 July 2024	MA		Y
Klatt et al. (2021)	Agreeableness	Personality traits and emotion regulation styles of elite beach volleyball dyads: examination of intra-team differences, performance and satisfaction levels.	Germany	82	0.080	3	2	1	1	11 July 2024	MA		Y
Piepiora (2024).	Agreeableness	Personality traits and sporting level of athletes.	Poland	83	0.050	3	1	2	1	25 June 2024	MA		Y
Khan et al. (2016).	Agreeableness	Using the ‘big-five’for assessing personality traits of the champions: an insinuation for the sports industry.	Pakistan	135	-0.499	3	1	1	1	21 June 2024	MA		Y
Gorelová & Halama (2024).	Agreeableness	Big five personality correlates of woman basketball players' efficiency.	Slovakia	81	0.05	2	2	1	1	20 June 2024	MKA		Y
Tomczak et al. (2024).	Agreeableness	Hope for success as a mediator between big five personality traits and achievement goal orientation among high performance and recreational athletes.	Poland	289	0.11	3	1	3	1	21 June 2024	MA		Y
Zar et al. (2022)	Extraversion	Investigating the relationship between big five personality traits and sports performance among disabled athletes.	Iran	161	0.470	3	1	1	1	26 July 2024	MKA		Y
Fabbricatore et al. (2023)	Extraversion	Component-based structural equation modeling for the assessment of psycho-social aspects and performance of athletes: measurement and evaluation of swimmers	Italia	122	.18	3	1	2	1	01 July 2024	MA		Y
Kalinowski et al. (2020)	Extraversion	Mediational role of coping with stress in relationship between personality and effectiveness of performance of soccer players.	Poland	82	0.13	1	1	1	1	19 June 2024	MKA		Y
Klatt et al. (2021)	Extraversion	Personality traits and emotion regulation styles of elite beach volleyball dyads: examination of intra-team differences, performance and satisfaction levels.	Germany	83	0.259	3	2	1	1	17 July 2024	MA		Y
Piepiora (2024)	Extraversion	Personality traits and sporting level of athletes.	Poland	376	0.168	3	1	2	1	27 June 2024	MKA		Y
Khan et al. (2016)	Extraversion	Using the ‘big-five’for assessing personality traits of the champions: an insinuation for the sports industry.	Pakistan	135	0.697	3	1	1	1	19 July 2024	MA		Y
Gorelová & Halama (2024)	Extraversion	Big five personality correlates of woman basketball players' efficiency.	Slovakia	81	0.28	2	2	1	1	12 July 2024	MA		Y
Pettersen et al. (2023)	Extraversion	Beyond physical ability—predicting women’s football performance from psychological factors.	Norway	156	0.27	2	1	1	1	25 July 2024	MKA		Y
Tomczak et al. (2024)	Extraversion	Hope for success as a mediator between big five personality traits and achievement goal orientation among high performance and recreational athletes.	Poland	289	0.31	3	1	3	1	01 July 2024	MA		Y
Fabbricatore et al. (2023)	Conscientiousness	Component-based structural equation modeling for the assessment of psycho-social aspects and performance of athletes: measurement and evaluation of swimmers	Italia	161	0.201	3	1	2	1	15 July 2024	MKA		Y
Kalinowski et al. (2020)	Conscientiousness	Mediational role of coping with stress in relationship between personality and effectiveness of performance of soccer players.	Poland	122	0.19	1	1	1	1	24 June 2024	MKA		Y
Klatt et al. (2021)	Conscientiousness	Personality traits and emotion regulation styles of elite beach volleyball dyads: examination of intra-team differences, performance and satisfaction levels.	Germany	82	-0.09	3	2	1	1	24 June 2024	MKA		Y
Kimet al. (2020).	Conscientiousness	Research of personality preparedness for sports performance in young footballers.	Ethiopia	51	.897	1	2	1	1	29 July 2024	MKA		Y
Piepiora (2024)	Conscientiousness	Personality traits and sporting level of athletes.	Poland	83	.223	3	1	2	1	11 July 2024	MA		Y
Khan et al. (2016).	Conscientiousness	Using the ‘big-five’for assessing personality traits of the champions: an insinuation for the sports industry.	Pakistan	135	0.766	3	1	1	1	03 July 2024	MKA		Y
Perry et al. (2017).	Conscientiousness	Examining the interrelationships between motivation, conscientiousness, and individual endurance sport performance.	USA	73	-0.14	3	1	2	1	04 July 2024	MKA		Y
Gorelová & Halama (2024)	Conscientiousness	Big five personality correlates of woman basketball players' efficiency.	Slovakia	81	0.06	2	2	1	1	01 July 2024	MKA		Y
Pettersen et al. (2023)	Conscientiousness	Beyond physical ability—predicting women’s football performance from psychological factors.	Norway	156	0.04	2	1	1	1	04 July 2024	MKA		Y
Tomczak et al. (2024)	Conscientiousness	Hope for success as a mediator between big five personality traits and achievement goal orientation among high performance and recreational athletes.	Poland	289	0.24	3	1	3	1	23 July 2024	MA		Y
Klein et al. (2017)	Personality	Self-concept in adolescents—relationship between sport participation, motor performance and personality traits	Germany	1399	.017	3	1	2	1	25 July 2024	MKA		Y
Piepiora & Piepiora (2021)	Personality	Personality determinants of success in men’s sports in the light of the big five	Poland	1260	0.62	3	1	3	1	18 July 2024	MKA		Y
Habib et al.(2019)	Personality	Personality traits predict in sports performance among university athletes.	Pakistan	232	0.47	3	1	2	1	18 July 2024	MA		Y
Kim et al. (2020)	Personality	Research of personality preparedness for sports performance in young footballers.	Ethiopia	51	.813	1	2	1	1	12 July 2024	MKA		Y
Çeviker et al. (2020)	Personality	The examination of the personality traits and optimal performance mood of the university athletes.	Turkey	250	.608	3	1	1	1	29 July 2024	MA		Y
Barbosa et al. (2023)	Emotional Intelligence	The role of sport confidence, imagery use and social sport confidence and performance in adolescent athletes.	Brazil	-	-	-	-	-	-	18 June 2024	MA		EFS
Laborde et al. (2014)	Emotional Intelligence	The role of trait emotional intelligence in emotion regulation and performance under pressure	Germany	28	-.25	3	1	2	1	24 June 2024	MKA		Y
Bunuel et al. (2022)	Emotional Intelligence	Relationship between physical and psychological performance variables in young athletes from Costa Rica and Spain	Spain	-	-	-	-	-	-	31 July 2024	MA		EFS
Laborde et al. (2014)	Emotional Intelligence	Validity of the trait emotional intelligence questionnaire in sports and its links with performance satisfaction.	Germany	973	-.13	3	1	3	1	03 July 2024	MA		Y
Arribas-Galarraga et al. (2017)	Emotional Intelligence	The relationship between emotional intelligence, self-determined motivation and performance in canoeists.	Spain	386	.23	3	2	1	1	02 July 2024	MKA		Y
Gómez-García et al. (2022)	Emotional Intelligence	Emotional intelligence and relevant psychological characteristics in female professional soccer players	Spain	60	.243	2	2	1	1	15 July 2024	MA		Y
Mitić et al. (2020)	Emotional Intelligence	Sports performance as a moderator of the relationship between coping strategy and emotional intelligence.	Serbia	340	.21	3	3	3	1	27 June 2024	MA		Y
Nakisa & Ghasemzadeh-Rahbardar (2021)	Emotional Intelligence	Comparison of IQ, EI, sports performance, and psychological characteristics of young male soccer players in different playing positions.	Iran	120	.821	1	1	1	1	11 July 2024	MKA		Y
Kopp et al. (2021).	Emotional Intelligence	Trait and ability emotional intelligence and its impact on sports performance of athletes	Germany	323	.04	3	3	3	1	11 July 2024	MKA		Y
