# Supplementary material for: The complex interplay between psychological factors and sports performance: A systematic review and meta-analysis
Source: PLoS One. 2025 Aug 26;20(8):e0330862. doi: 10.1371/journal.pone.0330862 (PMC12380335; doi:10.1371/journal.pone.0330862)
Supplement: S3 File — (XLSX) [file pone.0330862.s003.xlsx]

## Sheet: Folha1
Authours and Year	Q1	Q2	Q3	Q4	Q5	Q6	Q7	Q8	Ass.	Comments
Lourenço et al. (2022)	Y	Y	Y	Y	Y	Y	N	Y	7
Rumpf et al. (2014)	Y	U	Y	Y	N	Y	N	Y	5
Olmedilla et al. (2018)	Y	U	Y	Y	N	Y	N	Y	5
Bochaver et al. (2023)	Y	Y	Y	Y	Y	Y	N	Y	7
Guinoubi et al. (2023)	Y	U	Y	Y	Y	Y	Y	Y	7
Granero-Gallegos et al. (2017)	Y	U	Y	Y	Y	Y	Y	Y	7
Mojtahe (2023)	N	N	Y	Y	U	N	N	Y	3	This article is of low methodological quality and the reasons for its inclusion in the meta-analysis are: Sample size is too low and insufficient, Inclusion rate or sample selection is not systematic, Statistical analyses used are not appropriate for meta-analysis, Important variables are not controlled and underreported
Ruiz-Esteban et al. (2020)	Y	N	Y	Y	Y	Y	N	Y	6
Wijayanti et al. (2024)	Y	U	Y	Y	Y	Y	N	Y	6
Wibowo et al. (2024)	Y	Y	Y	Y	Y	Y	N	Y	7
Wolska et al. (2019)	N	U	Y	Y	U	N	N	Y	3	The sample is insufficient and small, and does not provide a broad representation. No information on the participation rate. No advanced statistical analyses were conducted, only basic tests were used. Important variables (socio-economic status, education level) were not included in the analysis. No information on the reliability of the scales.
Knoblochova et al. (2021)	Y	Y	Y	Y	Y	Y	N	Y	7
Brozovich-Neyra et al. (2024)	Y	Y	Y	Y	Y	Y	N	Y	7
Kaplanova (2024)	Y	Y	Y	Y	Y	Y	Y	Y	8
Neldi et al. (2023).	Y	Y	Y	Y	Y	Y	N	Y	7
Dragos (2014)	N	N	Y	Y	N	N	N	Y	3
Quintero-Ovalle et al.(2023).	Y	Y	Y	Y	Y	Y	Y	Y	8	Small sample, low reliability, lack of variable control.
Kargapolova et al. (2022)	Y	Y	Y	Y	Y	Y	N	Y	7
Benítez-Sillero et al. (2021).	Y	Y	Y	Y	Y	Y	N	Y	7
Almagro et al. (2020).	Y	Y	Y	Y	Y	Y	Y	Y	8
Eloirdi et al. (2018)	N	N	Y	Y	N	N	N	Y	3	Inadequate sample, poor methodology, low reliability.
Javed et al. (2020).	Y	Y	Y	Y	Y	Y	N	Y	7
de Oliveira Castro et al. (2020)	Y	Y	Y	Y	Y	Y	Y	Y	8
Gillet & Vallerand (2016)	N	N	Y	Y	N	N	N	Y	3	Small sample, low reliability, lack of variable control.
Espada & Fradejas (2019)	Y	Y	Y	Y	Y	Y	N	Y	7
Reed et al. (2015)	Y	Y	Y	Y	Y	Y	Y	Y	8
Hartoto et al. (2023)	Y	Y	Y	Y	Y	Y	N	Y	7
Ihsan et al. (2022)	Y	Y	Y	Y	Y	Y	N	Y	7
Knoblochova et al. (2021).	Y	Y	Y	Y	Y	Y	Y	Y	8
Nuț et al. (2017).	Y	Y	Y	Y	Y	Y	N	Y	7
Koka et al. (2020)	Y	Y	Y	Y	Y	Y	Y	Y	8
Behzadnia et al. (2018)	Y	Y	Y	Y	Y	Y	N	Y	7
Bingöl & Yıldız (2021)	Y	Y	Y	Y	Y	Y	N	Y	7
Aizava et al. (2023)	Y	Y	Y	Y	Y	Y	Y	Y	8
Simić (2023)	N	N	Y	Y	N	N	N	Y	3	Small sample, incomplete methodology, low reliability.
Baretta et al. (2017)	Y	Y	Y	Y	Y	Y	N	Y	7
Raman & Rajaraman (2023)	Y	Y	Y	Y	Y	Y	N	Y	7
LaForge-MacKenzie & Sullivan (2014)	Y	Y	Y	Y	Y	Y	Y	Y	8
Beattie et al. (2017)	Y	Y	Y	Y	Y	Y	N	Y	7
Lee et al. (2021)	Y	Y	Y	Y	Y	Y	Y	Y	8
Blecharz et al. (2014)	Y	Y	Y	Y	Y	Y	N	Y	7
Bosma & Van Yperen (2020)	Y	Y	Y	Y	Y	Y	N	Y	8
Wibowo et al. (2024)	Y	Y	Y	Y	Y	Y	N	Y	7
Van Raalte & Posteher (2019)	Y	Y	Y	Y	Y	Y	N	Y	7
Estevan et al. (2014)	Y	Y	Y	Y	Y	Y	Y	Y	8
Pandey & Khusboo (2024)	Y	Y	Y	Y	Y	Y	N	Y	7
Wang et al. (2022)	Y	Y	Y	Y	Y	Y	N	Y	7
Teques et al. (2019)	Y	Y	Y	Y	Y	Y	Y	Y	8
Zarić et al. (2021)	Y	Y	Y	Y	Y	Y	N	Y	7
Molina et al. (2017)	Y	Y	Y	Y	Y	Y	Y	Y	8
Zsheliaskova-Koynova (2022)	Y	Y	Y	Y	Y	Y	N	Y	7
Gonzalez-Fernandez et al. (2023)	Y	Y	Y	Y	Y	Y	N	Y	7
Pettersen et al. (2023)	Y	Y	Y	Y	Y	Y	Y	Y	8
Wan Ahmad et al. (2023)	Y	Y	Y	Y	Y	Y	N	Y	7
Nassib et al. (2023)	Y	Y	Y	Y	Y	Y	Y	Y	8
Slimani et al. (2016)	Y	Y	Y	Y	Y	Y	N	Y	7
Fabbricatore et al. (2023)	Y	Y	Y	Y	Y	Y	N	Y	7
Brace et al. (2020)	Y	Y	Y	Y	Y	Y	Y	Y	8
Terrón & Jiménez (2023)	Y	N	N	N	Y	N	N	Y	3
Laborde et al. (2014)	Y	Y	Y	Y	Y	Y	Y	Y	8
Di Corrado et al. (2014)	Y	Y	Y	Y	Y	Y	Y	Y	8
Iwasaki et al. (2017)	Y	Y	Y	Y	Y	Y	N	Y	7
Slimani et al. (2016)	Y	Y	Y	Y	Y	Y	Y	Y	8
Fabbricatore et al. (2023)	Y	Y	Y	Y	Y	Y	N	Y	7
Malanov & Subaeva (2021)	Y	Y	Y	Y	Y	Y	Y	Y	8
Wang et al. (2022)	Y	Y	Y	Y	Y	Y	N	Y	7
Firmansyah et al. (2023)	Y	Y	Y	Y	Y	Y	Y	Y	8
Wu et al. (2021)	Y	Y	Y	Y	Y	Y	N	Y	7
Glavaš (2020)	Y	Y	Y	Y	Y	Y	N	Y	7
Petruţa Coman (2015)	Y	Y	Y	Y	Y	Y	N	Y	7
Mitić et al. (2020)	Y	Y	Y	Y	Y	Y	Y	Y	8
Pété et al. (2023)	Y	Y	Y	Y	Y	Y	N	Y	7
Laborde et al. (2014)	Y	Y	Y	Y	Y	Y	N	Y	7
Moen et al. (2016)	Y	Y	Y	Y	Y	Y	N	Y	7
Lee et al. (2022)	Y	Y	Y	Y	Y	Y	Y	Y	8
Laborde et al. (2014)	Y	Y	Y	Y	Y	Y	N	Y	7
Wan Ahmad et al. (2023)	Y	Y	Y	Y	Y	Y	Y	Y	8
Fabbricatore et al. (2023)	Y	Y	Y	Y	Y	Y	N	Y	7
Molina et al. (2014)	Y	Y	Y	Y	Y	Y	Y	Y	8
Piepiora (2024)	Y	Y	Y	Y	Y	Y	N	Y	7
Khan et al. (2016)	Y	Y	Y	Y	Y	Y	N	Y	7
Gorelová et al. (2023)	Y	Y	Y	Y	Y	N	N	Y	6
Habib et al. (2023)	Y	Y	Y	Y	Y	Y	N	Y	7
Zar et al. (2022)	Y	Y	Y	Y	Y	Y	Y	Y	8
Piratinsky et al. (2020)	Y	Y	Y	Y	Y	Y	N	Y	7
Tomczak et al. (2024)	Y	Y	Y	Y	Y	Y	Y	Y	8
Piepiora et al. (2021)	Y	Y	Y	Y	Y	Y	N	Y	7
Pettersen et al. (2023)	Y	Y	Y	Y	Y	Y	Y	Y	8
Kopp et al. (2021)	Y	Y	Y	Y	Y	Y	N	Y	7
Ceviker A. et al. (2020)	Y	Y	Y	Y	Y	Y	N	Y	7
Barbosa et al. (2023)	Y	Y	N	Y	Y	N	N	Y	4	The effect of confidence and imagery use on sport performance was analyzed but data objectivity was found to be low.
Laborde et al. (2014)	Y	Y	Y	Y	Y	Y	Y	Y	8
Buñuel et al. (2022)	Y	N	N	N	Y	N	N	Y	3	The impact of physical and psychological variables on sports performance has been analyzed, but there are methodological deficiencies.
Laborde et al. (2014)	Y	Y	Y	Y	Y	Y	Y	Y	8
